# Supplementary material for: Perceptions and Expectations of Pharmacist Interventions in Adverse Event Management During Drug Therapy for Metastatic Renal Cell Carcinoma: A Cross-Sectional Survey in Japan
Source: Cancers (Basel). 2025 Dec 11;17(24):3951. doi: 10.3390/cancers17243951 (PMC12731063; doi:10.3390/cancers17243951)
Supplement: Supplementary file 1 [file cancers-17-03951-s001.zip]

Archive with 1 entries (1 files):
- cancers-3956090-supplementary.pdf
